# Supplementary material for: Recovery of Aconitic Acid from Sweet Sorghum Plant Extract Using a Solvent Mixture, and Its Potential Use as a Nematicide
Source: Life (Basel). 2023 Mar 8;13(3):724. doi: 10.3390/life13030724 (PMC10054008; doi:10.3390/life13030724)
Supplement: Supplementary file 1 [file life-13-00724-s001.zip]

Archive with 2 entries (2 files):
- MDPI-Life-Klasson-2023.pdf
- MDPI-Life-Klasson-2023.spf
